# Supplementary material for: A Small Molecule Inhibitor of Erg251 Makes Fluconazole Fungicidal by Inhibiting the Synthesis of the 14α-Methylsterols
Source: mBio. 2022 Dec 8;14(1):e02639-22. doi: 10.1128/mbio.02639-22 (PMC9973333; doi:10.1128/mbio.02639-22)
Supplement: TABLE S3 [file mbio.02639-22-s0009.xlsx]

## Sheet: Table S3 Different expression o
Table S3. Different expression of genes between FLC+CZ66 treated C. albicans cells and FLC treated cells
No.	Gene ID	Gene Symbol	Type	log2 (FLC_CZ66 / FLC)	Qvalue (FLC_CZ66 / FLC)
1	C1_00390W_A	'C1_00390W_A'	mRNA	0.350016	0.000836622
2	C1_00390W_B	'C1_00390W_B'	mRNA	0.350016	0.000836622
3	C1_01920W_A	'C1_01920W_A'	mRNA	-0.452737	2.12456e-08
4	C1_01920W_B	'C1_01920W_B'	mRNA	-0.387296	1.73049e-09
5	C1_01930W_A	'C1_01930W_A'	mRNA	0.326028	0.0148074
6	C1_01980W_B	'C1_01980W_B'	mRNA	0.175176	0.0214777
7	C1_02110C_A	'C1_02110C_A'	mRNA	-0.263281	0.00148965
8	C1_02130C_B	'C1_02130C_B'	mRNA	0.410092	4.44063e-05
9	C1_02150W_A	'C1_02150W_A'	mRNA	0.223294	0.0101294
10	C1_02150W_B	'C1_02150W_B'	mRNA	0.322337	0.00362555
11	C1_02180W_A	'C1_02180W_A'	mRNA	0.35749	0.0387215
12	C1_02490C_B	'C1_02490C_B'	mRNA	1.45153	2.97275e-05
13	C1_03190C_A	'C1_03190C_A'	mRNA	0.172737	0.0308714
14	C1_03190C_B	'C1_03190C_B'	mRNA	0.173979	0.0239182
15	C1_03370W_A	'C1_03370W_A'	mRNA	0.3077	0.00892531
16	C1_04500W_A	'C1_04500W_A'	mRNA	-0.478261	2.3404e-07
17	C1_04500W_B	'C1_04500W_B'	mRNA	-0.334339	0.00328081
18	C1_05140W_A	'C1_05140W_A'	mRNA	0.339418	0.00641456
19	C1_05140W_B	'C1_05140W_B'	mRNA	0.30571	0.0062244
20	C1_08290C_B	'C1_08290C_B'	mRNA	0.572878	0.0222641
21	C1_08360C_A	'C1_08360C_A'	mRNA	0.185174	0.0062244
22	C1_08370W_A	'C1_08370W_A'	mRNA	0.250319	0.00641456
23	C1_08380W_B	'C1_08380W_B'	mRNA	0.162902	0.00892531
24	C1_09210C_A	'C1_09210C_A'	mRNA	0.383239	9.31154e-05
25	C1_09210C_B	'C1_09210C_B'	mRNA	0.295933	0.00852341
26	C1_09320C_A	'C1_09320C_A'	mRNA	0.568195	0.000366906
27	C1_09320C_B	'C1_09320C_B'	mRNA	0.550921	0.00833706
28	C1_09690W_A	'C1_09690W_A'	mRNA	-0.237413	0.0283351
29	C1_09690W_B	'C1_09690W_B'	mRNA	-0.360392	0.000507745
30	C1_10290W_A	'C1_10290W_A'	mRNA	1.14533	1.47943e-30
31	C1_10290W_B	'C1_10290W_B'	mRNA	0.882927	2.5654e-11
32	C1_10670C_A	'C1_10670C_A'	mRNA	0.419668	0.0200642
33	C1_11870W_B	'C1_11870W_B'	mRNA	0.288875	0.0463002
34	C1_11930W_A	'C1_11930W_A'	mRNA	-0.472789	0.0210522
35	C1_12450C_A	'C1_12450C_A'	mRNA	0.384586	0.0146318
36	C1_12450C_B	'C1_12450C_B'	mRNA	0.48757	0.000836622
37	C1_13140C_A	'C1_13140C_A'	mRNA	0.308587	0.000897866
38	C1_13140C_B	'C1_13140C_B'	mRNA	0.308587	0.000897866
39	C1_13190W_A	'C1_13190W_A'	mRNA	0.269202	0.00641456
40	C1_13190W_B	'C1_13190W_B'	mRNA	0.269202	0.00641456
41	C1_13330C_B	'C1_13330C_B'	mRNA	0.460343	0.00328081
42	C1_13940W_A	'C1_13940W_A'	mRNA	0.396135	0.00600531
43	C1_13940W_B	'C1_13940W_B'	mRNA	0.396135	0.00600531
44	C2_00400C_B	'C2_00400C_B'	mRNA	5.3374	0.0382488
45	C2_01000W_A	'C2_01000W_A'	mRNA	0.342197	2.32309e-13
46	C2_01010W_A	'C2_01010W_A'	mRNA	0.331932	3.24449e-09
47	C2_01020W_A	'C2_01020W_A'	mRNA	0.591747	8.82308e-16
48	C2_02390W_A	'C2_02390W_A'	mRNA	0.24308	0.0375872
49	C2_02860W_A	'C2_02860W_A'	mRNA	0.20768	0.0239182
50	C2_02930C_A	'C2_02930C_A'	mRNA	0.311775	0.00482817
51	C2_02970C_A	'C2_02970C_A'	mRNA	-0.362184	2.20292e-08
52	C2_03010C_A	'C2_03010C_A'	mRNA	0.228239	0.00890754
53	C2_03160C_A	'C2_03160C_A'	mRNA	0.357934	4.84256e-05
54	C2_03540W_A	'C2_03540W_A'	mRNA	0.46115	0.000836622
55	C2_06020W_A	'C2_06020W_A'	mRNA	0.489763	7.18564e-06
56	C2_06390C_A	'C2_06390C_A'	mRNA	0.284921	0.00489397
57	C2_06470W_A	'C2_06470W_A'	mRNA	-0.218267	0.0038613
58	C2_06470W_B	'C2_06470W_B'	mRNA	-0.218267	0.0038613
59	C2_06680W_B	'C2_06680W_B'	mRNA	-0.454759	0.0195334
60	C2_08290C_A	'C2_08290C_A'	mRNA	0.257772	2.02457e-05
61	C2_08290C_B	'C2_08290C_B'	mRNA	0.368926	4.12236e-15
62	C2_08370C_A	'C2_08370C_A'	mRNA	0.14566	0.0336854
63	C2_08920W_A	'C2_08920W_A'	mRNA	0.501833	0.000213177
64	C2_09750W_A	'C2_09750W_A'	mRNA	-0.258805	0.00709277
65	C2_09880C_B	'C2_09880C_B'	mRNA	0.436602	0.0038613
66	C2_10160W_A	'C2_10160W_A'	mRNA	-0.206432	0.0227227
67	C2_10160W_B	'C2_10160W_B'	mRNA	-0.240651	0.00820551
68	C3_00810C_A	'C3_00810C_A'	mRNA	-0.506032	0.00856422
69	C3_00810C_B	'C3_00810C_B'	mRNA	-0.339184	0.000761917
70	C3_01200W_A	'C3_01200W_A'	mRNA	0.568094	0.0310688
71	C3_01460C_A	'C3_01460C_A'	mRNA	-0.403918	0.0207731
72	C3_01460C_B	'C3_01460C_B'	mRNA	-0.403918	0.0207731
73	C3_02280C_A	'C3_02280C_A'	mRNA	-0.219415	0.00215008
74	C3_02640C_A	'C3_02640C_A'	mRNA	0.540791	0.000761744
75	C3_03370C_A	'C3_03370C_A'	mRNA	-0.460483	0.00275102
76	C3_03420C_A	'C3_03420C_A'	mRNA	-0.248662	0.00613474
77	C3_04060C_A	'C3_04060C_A'	mRNA	0.171275	0.0227227
78	C3_04060C_B	'C3_04060C_B'	mRNA	0.171275	0.0227227
79	C3_04340W_A	'C3_04340W_A'	mRNA	-0.281752	0.0239182
80	C3_05580C_A	'C3_05580C_A'	mRNA	-0.416653	0.000903925
81	C3_06700C_A	'C3_06700C_A'	mRNA	0.300727	0.00364826
82	C3_06700C_B	'C3_06700C_B'	mRNA	0.300727	0.00364826
83	C4_00160C_B	'C4_00160C_B'	mRNA	-0.33916	0.00494189
84	C4_00450C_A	'C4_00450C_A'	mRNA	0.254392	0.00220466
85	C4_00450C_B	'C4_00450C_B'	mRNA	0.461676	7.56785e-07
86	C4_01100C_A	'C4_01100C_A'	mRNA	0.312119	0.010871
87	C4_01100C_B	'C4_01100C_B'	mRNA	0.299258	0.000761917
88	C4_01450W_A	'C4_01450W_A'	mRNA	0.518343	0.0218033
89	C4_02250C_A	'C4_02250C_A'	mRNA	0.235211	0.00494189
90	C4_02250C_B	'C4_02250C_B'	mRNA	0.199862	0.0254749
91	C4_02360W_B	'C4_02360W_B'	mRNA	0.196662	0.0375872
92	C4_02440C_A	'C4_02440C_A'	mRNA	0.57297	0.00215008
93	C4_02440C_B	'C4_02440C_B'	mRNA	0.64687	0.00181436
94	C4_03570W_A	'C4_03570W_A'	mRNA	0.594205	0.0231926
95	C4_03940C_A	'C4_03940C_A'	mRNA	-0.246578	0.00489397
96	C4_03940C_B	'C4_03940C_B'	mRNA	-0.297656	0.000255346
97	C4_05300W_B	'C4_05300W_B'	mRNA	0.423992	0.00231405
98	C4_06760W_A	'C4_06760W_A'	mRNA	0.231144	0.0222641
99	C4_06780C_B	'C4_06780C_B'	mRNA	-0.263821	0.00988657
100	C5_00660C_A	'C5_00660C_A'	mRNA	0.161351	0.00641456
101	C5_00800C_A	'C5_00800C_A'	mRNA	0.393861	0.00392091
102	C5_01910W_B	'C5_01910W_B'	mRNA	0.408898	0.0184182
103	C5_02000C_A	'C5_02000C_A'	mRNA	-0.256531	0.000280859
104	C5_02000C_B	'C5_02000C_B'	mRNA	-0.363206	2.19989e-06
105	C5_02500C_A	'C5_02500C_A'	mRNA	-0.545704	0.003085
106	C5_03020W_A	'C5_03020W_A'	mRNA	0.476586	0.0393293
107	C5_03060C_A	'C5_03060C_A'	mRNA	-0.561335	0.000636281
108	C5_03060C_B	'C5_03060C_B'	mRNA	-0.560838	0.00641456
109	C5_04030W_A	'C5_04030W_A'	mRNA	0.57807	0.00848553
110	C5_04440C_B	'C5_04440C_B'	mRNA	-0.621542	0.00268536
111	C5_04490C_A	'C5_04490C_A'	mRNA	-0.237319	0.0283351
112	C5_04490C_B	'C5_04490C_B'	mRNA	-0.283177	0.000187729
113	C5_04830W_B	'C5_04830W_B'	mRNA	0.591834	0.0184658
114	C5_04980W_B	'C5_04980W_B'	mRNA	-0.596516	0.0204778
115	C6_00290W_B	'C6_00290W_B'	mRNA	0.321538	0.0222641
116	C6_00720C_B	'C6_00720C_B'	mRNA	0.324878	0.00676961
117	C6_00790C_A	'C6_00790C_A'	mRNA	0.225298	0.00306026
118	C6_00790C_B	'C6_00790C_B'	mRNA	0.225298	0.00306026
119	C6_00820W_A	'C6_00820W_A'	mRNA	0.382386	0.01433
120	C6_00870C_B	'C6_00870C_B'	mRNA	-0.218566	0.0222641
121	C6_01180C_B	'C6_01180C_B'	mRNA	-0.2708	0.0214777
122	C6_03840C_B	'C6_03840C_B'	mRNA	-0.247447	0.0239182
123	C6_04130C_A	'C6_04130C_A'	mRNA	-0.266821	0.00762472
124	C7_00110W_A	'C7_00110W_A'	mRNA	0.175532	0.0222641
125	C7_00110W_B	'C7_00110W_B'	mRNA	0.175532	0.0222641
126	C7_02040C_A	'C7_02040C_A'	mRNA	0.353665	3.63429e-05
127	C7_02040C_B	'C7_02040C_B'	mRNA	0.356501	0.000507745
128	C7_02910W_A	'C7_02910W_A'	mRNA	-0.214342	0.0080407
129	C7_03400C_B	'C7_03400C_B'	mRNA	0.474085	0.0476341
130	CR_00200W_A	'CR_00200W_A'	mRNA	0.600161	8.36276e-08
131	CR_00200W_B	'CR_00200W_B'	mRNA	0.600161	8.36276e-08
132	CR_00360C_A	'CR_00360C_A'	mRNA	-0.277753	0.0239182
133	CR_00360C_B	'CR_00360C_B'	mRNA	-0.277753	0.0239182
134	CR_01400W_A	'CR_01400W_A'	mRNA	0.28522	0.027661
135	CR_02360W_A	'CR_02360W_A'	mRNA	0.553913	4.44063e-05
136	CR_02360W_B	'CR_02360W_B'	mRNA	0.434198	0.0308714
137	CR_02530W_B	'CR_02530W_B'	mRNA	0.340333	0.0222641
138	CR_03450W_A	'CR_03450W_A'	mRNA	0.318371	0.00713495
139	CR_03450W_B	'CR_03450W_B'	mRNA	0.3025	0.00264511
140	CR_03500W_B	'CR_03500W_B'	mRNA	-0.217246	0.0277591
141	CR_03890W_A	'CR_03890W_A'	mRNA	0.518088	0.0239182
142	CR_03890W_B	'CR_03890W_B'	mRNA	0.590496	0.00042929
143	CR_04510W_A	'CR_04510W_A'	mRNA	0.412951	1.03507e-11
144	CR_04510W_B	'CR_04510W_B'	mRNA	0.41519	3.33893e-13
145	CR_06860C_A	'CR_06860C_A'	mRNA	-0.461512	0.00261876
146	CR_07600W_B	'CR_07600W_B'	mRNA	0.583292	0.0438778
147	CR_07790C_A	'CR_07790C_A'	mRNA	0.171773	0.00993429
148	CR_07790C_B	'CR_07790C_B'	mRNA	0.198773	0.000569898
149	CR_07950W_B	'CR_07950W_B'	mRNA	0.718118	0.00220466
150	CR_09600C_A	'CR_09600C_A'	mRNA	0.333604	0.00136933
151	CR_09600C_B	'CR_09600C_B'	mRNA	0.333604	0.00136933
152	CR_09690C_A	'CR_09690C_A'	mRNA	0.224248	0.00362555
153	CR_09690C_B	'CR_09690C_B'	mRNA	0.224248	0.00362555
154	CR_10100C_A	'CR_10100C_A'	mRNA	0.293455	0.00424067
155	CR_10100C_B	'CR_10100C_B'	mRNA	0.293455	0.00424067
156	CR_10840C_A	'CR_10840C_A'	mRNA	0.286206	0.000159433
157	CR_10840C_B	'CR_10840C_B'	mRNA	0.286206	0.000159433
