# Supplementary material for: A Small Molecule Inhibitor of Erg251 Makes Fluconazole Fungicidal by Inhibiting the Synthesis of the 14α-Methylsterols
Source: mBio. 2022 Dec 8;14(1):e02639-22. doi: 10.1128/mbio.02639-22 (PMC9973333; doi:10.1128/mbio.02639-22)
Supplement: TABLE S1 [file mbio.02639-22-s0007.xlsx]

## Sheet: Table S1
Table S1. Strains used in this study
No.	Strain	genotype	Source or reference
1	SC5314	Wild type	Eukaryot Cell. 2005 Feb;4(2):298-309.
2	SN152	his1 /his1 arg4/arg4 leu2 /leu2	Eukaryot Cell. 2005 Feb;4(2):298-309.
3	erg1Δ/erg1Δ	erg1::HIS1 /erg1::ARG4 leu2 /leu2	This study
4	erg2Δ/erg2Δ	erg2::HIS1 /erg2::ARG4 leu2 /leu2	This study
5	erg3Δ/erg3Δ	erg3::HIS1 /erg3::ARG4 leu2 /leu2	This study
6	erg4Δ/erg4Δ	erg4::HIS1 /erg4::ARG4 leu2 /leu2	This study
7	erg5Δ/erg5Δ	erg5::HIS1 /erg5::ARG4 leu2 /leu2	This study
8	erg6Δ/erg6Δ	erg6::HIS1 /erg6::ARG4 leu2 /leu2	This study
9	erg11Δ/erg11Δ	erg11::HIS1 /erg11::ARG4 leu2 /leu2	This study
10	erg24Δ/erg24Δ	erg24::HIS1 /erg24::ARG4 leu2 /leu2	This study
11	erg25Δ/erg25Δ	erg25::HIS1 /erg25::ARG4 leu2 /leu2	This study
12	erg251Δ/erg251Δ	erg251::HIS1 /erg251::ARG4 leu2 /leu2	This study
13	erg26Δ/erg26Δ	erg26::HIS1 /erg26::ARG4 leu2 /leu2	This study
14	erg27Δ/erg27Δ	erg27::HIS1 /erg27::ARG4 leu2 /leu2	This study
15	ncp1Δ/ncp1Δ	ncp1::HIS1 /ncp1::ARG4 leu2 /leu2	This study
16	upc2Δ/upc2Δ	upc2::HIS1 /upc2::ARG4 leu2 /leu2	This study
17	upc2-ctdΔ/upc2-ctdΔ	upc2-ctd::HIS1 /upc2-ctd::ARG4 leu2 /leu2	This study
18	ADH1p-ERG25	his1 /his1 arg4/arg4 ADE2 /ade2:: ADH1p-ERG25-LEU2	This study
19	ADH1p-ERG251	his1 /his1 arg4/arg4 ADE2 /ade2:: ADH1p-ERG251-LEU2	This study
20	ADH1p-ERG26	his1 /his1 arg4/arg4 ADE2 /ade2:: ADH1p-ERG26-LEU2	This study
21	ADH1p-ERG27	his1 /his1 arg4/arg4 ADE2 /ade2:: ADH1p-ERG27-LEU2	This study
22	ADH1p-UPC2	his1 /his1 arg4/arg4 ADE2 /ade2:: ADH1p-UPC2-LEU2	This study
23	erg251Δ/erg251Δ::ADH1p-UPC2	erg251::HIS1 /erg251::ARG4 ADE2 /ade2:: ADH1p-UPC2-LEU2	This study
24	erg251Δ/erg251Δ::ADH1p-ERG25	erg251::HIS1 /erg251::ARG4 ADE2 /ade2:: ADH1p-ERG25-LEU2	This study
25	erg251Δ/erg251Δ::ADH1p-ERG251	erg251::HIS1 /erg251::ARG4 ADE2 /ade2:: ADH1p-ERG251-LEU2	This study
26	ERG25-GFP	his1 /his1 arg4/arg4 ERG25 /erg25:: ERG25-GFP-LEU2	This study
27	ERG251-GFP	his1 /his1 arg4/arg4 ERG251 /erg251:: ERG251-GFP-LEU2	This study
