# Supplementary material for: A Small Molecule Inhibitor of Erg251 Makes Fluconazole Fungicidal by Inhibiting the Synthesis of the 14α-Methylsterols
Source: mBio. 2022 Dec 8;14(1):e02639-22. doi: 10.1128/mbio.02639-22 (PMC9973333; doi:10.1128/mbio.02639-22)
Supplement: TABLE S2 [file mbio.02639-22-s0008.xlsx]

## Sheet: Sheet1
Table S2. Primers used in this study
No.	Primer name	Primer sequence (5'to3')
Primers for genes deletion
1	ERG1 P1	CACGTCCTCGTTCCTCCCCA
2	ERG1 P3	cacggcgcgcctagcagcggGATGGACTGGCACTATTCTC
3	ERG1 P4	gtcagcggccgcatccctgcTTGTAAGATAGAGAGACTAG
4	ERG1 P6	TGACTTGTACTAGACAGTGG
5	ERG2 P1	TCGGATAAGTTGCCTTGATG
6	ERG2 P3	cacggcgcgcctagcagcggAATTGATACGTTTCGACTCT
7	ERG2 P4	gtcagcggccgcatccctgcTTGTTAATAGAGGGGGCACG
8	ERG2 P6	TCAATCATACTAACTAATAC
9	ERG3 P1	TGTTTGGCTTTAATCTTTGC
10	ERG3 P3	cacggcgcgcctagcagcggAGCTAAACCGAATCCGAAAG
11	ERG3 P4	gtcagcggccgcatccctgcTTGGTACATCTTTGTTTTGG
12	ERG3 P6	TGAAATTACTTACAATATGG
13	ERG4 P1	CTGTCAAACACACATATGCA
14	ERG4 P3	cacggcgcgcctagcagcggTTGTTTAATGATATTTTCAA
15	ERG4 P4	gtcagcggccgcatccctgcGACTTTGTAGAGTTTGCTAA
16	ERG4 P6	GCCTTGAGTTCTGTGATTGG
17	ERG5 P1	GCCTGGTCAATCACGTGACC
18	ERG5 P3	cacggcgcgcctagcagcggTCGACCTCTGTTGAATTCAT
19	ERG5 P4	gtcagcggccgcatccctgcAGAGAGGGAAATAAGTAGGT
20	ERG5 P6	TGTGTACAGAACCATCTCAC
21	ERG6 P1	AGAGATTACAAGACCGGACG
22	ERG6 P3	cacggcgcgcctagcagcggTGTTAATGAGTTGAATCTTA
23	ERG6 P4	gtcagcggccgcatccctgcTGGGGCTTGACAAACAACAA
24	ERG6 P6	CACACTCTATATCGTTGTTC
25	ERG11 P1	GGGTTATTTGAGAACAGCCA
26	ERG11 P3	cacggcgcgcctagcagcggATTGAGTTATGATCTTCTTG
27	ERG11 P4	gtcagcggccgcatccctgcTAAAACGGCAACTTTCTTTC
28	ERG11 P6	TAGCAGATGATGCTGGAACC
29	ERG24 P1	GGAAGACATAGCTATGTCCC
30	ERG24 P3	cacggcgcgcctagcagcggTGAAAGTTAACTTTGGTTAG
31	ERG24 P4	gtcagcggccgcatccctgcCAAGGAAAGCGAATACTTTTC
32	ERG24 P6	TGGTACAGTAGTTAAACATG
33	ERG25 P1	GTCAAGGAGCATAACAGGAC
34	ERG25 P3	cacggcgcgcctagcagcggTATAAACTTCAAACAAACAA
35	ERG25 P4	gtcagcggccgcatccctgcAGAGAGAGAGAGTACATGTG
36	ERG25 P6	GATGCTGTACAATTGAGTGA
37	ERG251 P1	GAATCTTACAGCGGAACGAC
38	ERG251 P3	cacggcgcgcctagcagcggTTATGGGCTTGGTTGGTTAG
39	ERG251 P4	gtcagcggccgcatccctgcAGAATAAAAGATATAGAGAG
40	ERG251 P6	TCTCTCACTCTCTCTCTCAC
41	ERG26 P1	GTCCAGCTTCCGTATGATTG
42	ERG26 P3	cacggcgcgcctagcagcggGGCAATAGAAAGAAATGCTG
43	ERG26 P4	gtcagcggccgcatccctgcTTAGTCAAATGTGGTTTATG
44	ERG26 P6	ATGAGATCAAGAGCCACGTC
45	ERG27 P1	GCTAATACTGATGAAGGATC
46	ERG27 P3	cacggcgcgcctagcagcggAGCTAGATGTGTTGCAAGCG
47	ERG27 P4	gtcagcggccgcatccctgcGTGATTCAAGATAGGATGATC
48	ERG27 P6	ATCGCAACAGCATCCGCATC
49	NCP1 P1	ATGTACGTTTCGGCACTCGC
50	NCP1 P3	cacggcgcgcctagcagcggTAAGTCGAAATGATCTCAAT
51	NCP1 P4	gtcagcggccgcatccctgcATGAGATTGGAAGCAAAAAA
52	NCP1 P6	ACGGGAATCAGTGGGCTGGC
53	UPC2 P1	TCAGCTTTCCAATACAGACC
54	UPC2 P3	cacggcgcgcctagcagcggGAAAGGTAGTAATAGTGGTTG
55	UPC2 P4	gtcagcggccgcatccctgcGACAGGTCAATACCGCGTAG
56	UPC2 P6	CCTCTAGTATCACTCTTGCT
57	UPC2CTD P1	TCGAAAGGAATTGACCGTGAG
58	UPC2CTD P3	cacggcgcgcctagcagcggAACAGGCAAAACTTGCGAAAC
59	Universal primer 2	ccgctgctaggcgcgccgtgACCAGTGTGATGGATATCTGC
60	Universal primer 5	gcagggatgcggccgctgacAGCTCGGATCCACTAGTAACG
Primers for diagnosising the genes null mutants
61	ERG1 Ucheck	CTGCTCATCATTTGAGGCGC
62	ERG1 Dcheck	CATACCTCGGAAATGAAAGG
63	ERG2 Ucheck	CGTATCCCTTCGTCGTCGTC
64	ERG2 Dcheck	GTGTATTACAGAATGAATAC
65	ERG3 Ucheck	GTAGCCATAGGAAGACTACG
66	ERG3 Dcheck	ACAGATCCATGTAACCCTTG
67	ERG4 Ucheck	CATAGCATAGATATTGCTTG
68	ERG4 Dcheck	TGATGAAGGTAGAGGTCCAC
69	ERG5 Ucheck	GTGGGGCAACGCGTAACAAC
70	ERG5 Dcheck	ACACCCGAGGTTGCTCCATC
71	ERG6 Ucheck	ATATCATTGGGAACGAGACG
72	ERG6 Dcheck	GGGTAGAAGAAGTCTAGACG
73	ERG11 Ucheck	CTGGATGCATAACAACAACA
74	ERG11 Dcheck	GGAACTTTCCCATCACCTTC
75	ERG24 Ucheck	GTGAGTTGTGCTCTCGTATC
76	ERG24 Dcheck	CCTAAGTTCACCAGTGGTCA
77	ERG25 Ucheck	GGTAGCGAGGACATCATCAC
78	ERG25 Dcheck	TTATCGATTGCCTCCGTTGG
79	ERG251 Ucheck	AACAGTAACAACTGATATCG
80	ERG251 Dcheck	GGTTGTTGTTGAATACCTTC
81	ERG26 Ucheck	GGAATCAGCCAATGAAGGGT
82	ERG26 Dcheck	CCAAATCCGCAGTTCAAGCG
83	ERG27 Ucheck	CTCAGCTTCGTCGTCAATCG
84	ERG27 Dcheck	TGAGTTCGATAGACAAAGAC
85	NCP1 Ucheck	GAGCTTCTTCGTTCCAACTG
86	NCP1 Dcheck	CCCCAGAAGCAAAATTGCAC
87	UPC2 Ucheck	CTAACCATTAGGAACGAGCT
88	UPC2 Dcheck	GATGAAAGTTGGTTTGGTTG
89	UPC2CTD Upcheck	GGATTCGTTAGCCAATGCCT
90	HIS1 Left	ATTAGATACGTTGGTGGTTC
91	HIS1 Right	AACACAACTGCACAATCTGG
92	ARG4 Left	ACACAGAGATACCTTGTACT
93	ARG4 Right	ACGGAGTACCACATACGATG
Primers for ectopic overexpression of genes
94	ERG251 OverF1	AGGTAATCATTGTCAATGGAAGTTTTGCATCAATTA
95	ERG251 OverR1	CAATGGCACTACAGCCTATAAAGTTTTTTTATGTTT
96	UPC2 OverF1	AGGTAATCATTGTCAATGATGATGACAGTGAAACAA
97	UPC2 OverR1	CAATGGCACTACAGCCTATTTCATATTCATAAACCC
98	ERG25 OverF1	AGGTAATCATTGTCAATGTCTTCCATTAGTAATGTT
99	ERG25 OverR1	CAATGGCACTACAGCCTATAAGTTCTTCTTTTGTAA
100	ERG26 OverF1	AGGTAATCATTGTCAATGAGTGAATCTTTACAGTCA
101	ERG26 OverR1	CAATGGCACTACAGCTTACAAATCTTCATTCATCCA
102	ERG27 OverF1	AGGTAATCATTGTCAATGTCACTTTTAAAGGATTCT
103	ERG27 OverR1	CAATGGCACTACAGCTCAAGGTTGACGTGTATTTAC
104	CaP19	gctgtagtgccattgCATTGTTCACCACAAATGTTTCT
105	CaP28	tgacaatgattacctATGGTAGCGATGCACGGT
106	VP18	ATCCACTGTGCTCCGAAAAC
107	VP26	TGCCTTGGGTGGCTATTTTA
108	CaP22	TTGGACGCAGCCAAATCAC
109	CaP23	TGAGTTCAAATGGCACACCAA
110	VP28	ACCCCAAACATTTTGACTCG
111	VP29	TCAGTTGATGTCCATGTTGTCA
112	VP30	CGCAGGAAAGAACATGTGAG
113	VP31	AACTGGAACACCAATGACAGG
Primers for GFP tagged C-terminals of proteins
114	Erg25gfp-F1	GTCAAACAAAATGTTGAAAAATTACAAAAGAAGAACTTACCCCAGGTCGACTCTAGATC
115	Erg25gfp-R1	CAAACATTGAGAAGTTGTACACATGTACTCTCTCTCTCTTTCTTTCCTGCGTTATCCTG
116	Erg25gfp-F2	GAAGCTGGTCCAAAAGCTAAAAAGGGTAGAGAAGACAAAGTCAAACAAAATGTTGAAAAA
117	Erg25gfp-R2	TAAAACCAAAAATAAACAGCATCAATATTGAAAGTGGTACAAACATTGAGAAGTTGTACA
118	Erg25check-F	TGGTATTAGTTATCAAGTACC
119	Erg25check-R	ATTATCGATTGCCTCCGTTGG
120	Erg251gfp-F1	AGTCGAGCTAGTGCTGAAAGTAAACATAAAAAAACTTTACCCCAGGTCGACTCTAGATC
121	Erg251gfp-R1	ATTCTTACTTGTATTTCTCTCTATATCTTTTATTCTTGCTTCTTTCCTGCGTTATCCTG
122	Erg251gfp-F2	GAATGTGGTACTTATGCTAGAAAAAGAAGAGAAAGAAATAGTCGAGCTAGTGCTGAAAG
123	Erg251gfp-R2	CTTGGTGTATTTCCTTGTTTGTATAGCTAAAAACTCTACATTCTTACTTGTATTTCTCT
124	Erg251check-F	GCAGCAGAATATGCTCATCC
125	Erg251check-R	GTGAGAAGCTTCTCTCACTC
126	VP8	GAATAATTCTTCACCTTTAGAGATGGT
127	VP19	TGCAGATATCCATCACACTGG
